# Supplementary material for: A translational colorectal cancer organoid biobank mirrors patients’ tumor histology, molecular profiles, and treatment responses
Source: J Exp Clin Cancer Res. 2026 Feb 25;45:89. doi: 10.1186/s13046-026-03666-x (PMC13059402; doi:10.1186/s13046-026-03666-x)
Supplement: Supplementary file 1 — Supplementary Material 1. [file 13046_2026_3666_MOESM1_ESM.zip]

Archive with 6 entries (6 files):
- Figure S4.tiff
- Figure S6.tiff
- Figure S5.tiff
- Figure S3.tiff
- Figure S2.tiff
- Figure S1.tiff
