# Supplementary material for: A translational colorectal cancer organoid biobank mirrors patients’ tumor histology, molecular profiles, and treatment responses
Source: J Exp Clin Cancer Res. 2026 Feb 25;45:89. doi: 10.1186/s13046-026-03666-x (PMC13059402; doi:10.1186/s13046-026-03666-x)
Supplement: Supplementary file 2 — Supplementary Material 2. [file 13046_2026_3666_MOESM2_ESM.xlsx]

## Sheet: Suppl. Table 1
Table S1. List of single nucleotide variants detected by panel sequencing. LoF, Loss-of-function; GoF, Gain-of-function; ARD, Armadillo repeats domain, AAR, Amino acid repeats
Gene	Mutation (gene)	Mutation (protein)	Mutation type	Hotspot region	Mutation location	Mutation consequence	Mutation function	Organoid ID
AKT1	c.385T>A	p.S129T	Missense	No	Linker region between the pleckstrin homology (PH) domain and the kinase domain	Unknown	Unknown	CRC-R12
APC	c.1690C>T	p.R564*	Nonsense	No	Armadillo repeats domain	Truncated protein	LoF	CRC-R12
	c.1843delT	p.L616Wfs*14	Frameshift	No	Armadillo repeats domain	Truncated protein	LoF	CRC-R20
	c.2270dupA	p.A759Sfs*16	Frameshift	No	Armadillo repeats domain	Truncated protein	LoF	CRC-R16
	c.2413C>T	p.R805*	Nonsense	No	Between ARD and 15-AAR domain	Truncated protein	LoF	CRC-R14
	c.3340C>T	p.R1114*	Nonsense	No	15-amino acid repeats domain	Truncated protein	LoF	CRC-R21
	c.3907C>T	p.Q1303*	Nonsense	Yes	20-amino acid repeats domain	Truncated protein	LoF	CRC-R20
	c.4348C>T	p.R1450*	Nonsense	Yes	20-amino acid repeats domain	Truncated protein	LoF	CRC-R14, CRC-R21
	c.4385_c.4386del	p.S1465Wfs*3	Frameshift	Yes	20-amino acid repeats domain	Truncated protein	LoF	CRC-R7
	c.4461_4468dup	p.H1490Lfs*90	Frameshift	Yes	20-amino acid repeats domain	Truncated protein	LoF	CRC-R18
BRAF	c.1799T>A	p.V600E	Missense	Yes	Kinase domain	Constitutive activation	GoF	CRC-R7, CRC-R12
CDKN1B	c.410delC	p.P137Rfs*8	Frameshift	No	C-terminal domain	Truncated protein	LoF	CRC-R14
CTNNB1	c.121A>G	p.T41A	Missense	Yes	N-terminal domain	Protein stabilization and accumulation and disrupts the normal protein degradation process	GoF	CRC-R17
	c.543G>T	p.K181N	Missense	No	Armadillo repeat domain	Increased nuclear β-catenin localization	Potential GoF	CRC-R21
ERBB2	c.2305G>T	p.D769Y	Missense	No	Kinase domain	Constitutive activation of HER2 kinase activity	GoF	CRC-R14
FBXW7	c.1513C>T	p.R505C	Missense	Yes	WD40 repeat domain	Impaired substrate recognition and ubiquitination	LoF	CRC-R7
KRAS	c.34G>T	p.G12C	Missense	Yes	GTP-binding domain	Constitutive activation	GoF	CRC-R25B
	c.35G>A	p.G12D	Missense	Yes	GTP-binding domain	Constitutive activation	GoF	CRC-R14, CRC-R17, CRC-R20
	c.38G>A	p.G13D	Missense	Yes	GTP-binding domain	Constitutive activation	GoF	CRC-R18
MLH1	c.1417C>T	p.H473Y	Missense	No	C-terminal domain	Impaired interaction with other MMR proteins	Potential LoF	CRC-R12
	c.1459C>T	p.R487*	Nonsense	No	C-terminal domain	Truncated protein	LoF	CRC-R20
	c.1461delA	p.K488Rfs*3	Frameshift	No	C-terminal domain	Truncated protein	LoF	CRC-R20
NRAS	c.394G>A	p.E132K	Missense	No	GTP-binding domain	Unknown	Potential GoF	CRC-R21
PIK3CA	c.263G>A	p.R88Q	Missense	Yes	Ras-binding domain	Interaction with Ras proteins affected, increased activation of PI3K signaling	GoF	CRC-R7
	c.1624G>A	p.E542K	Missense	Yes	Helical domain	Constitutive activation	GoF	CRC-R20
	c.1633G>A	p.E545K	Missense	Yes	Helical domain	Constitutive activation	GoF	CRC-R18, CRC-R25B
	c.323G>A	p.R108H	Missense	Yes	C2 domain	Increase of lipid kinase activity	GoF	CRC-R21
	c.3140A>G	p.H1047R	Missense	Yes	Kinase domain	Increase of lipid kinase activity	GoF	CRC-R7
POLE	c.1231G>A	p.V411L	Missense	No	Exonuclease domain	Impairment of proofreading activity of POLE	LoF	CRC-R21
PTEN	c.895G>T	p.E299*	Nonsense	No	C2 domain	Truncated protein	LoF	CRC-R21
SMAD4	c.353C>T	p.A118V	Missense	No	Mad homology 1 domain	Impaired DNA binding	LoF	CRC-R16
	c.1082G>A	p.361H	Missense	No	Mad homology 2 domain	Defective TGF-𝛽 signaling	LoF	CRC-R21
	c.1157G>A	p.G386D	Missense	No	Mad homology 2 domain	Impaired protein-protein interactions	LoF	CRC-R14
	c.1595_c.1598del	p.L533Sfs*3	Frameshift	No	Mad homology 2 domain	Truncated protein	LoF	CRC-R12
SOX9	c.509C>T	p.P170L	Missense	No	High mobility group (HMG) domain	Impaired DNA binding and transcriptional activity	LoF	CRC-R18
	c.760C>T	p.R254*	Nonsense	No	C-terminal transactivation domain	Truncated protein, loss of its transcriptional regulatory activity	LoF	CRC-R12
TGFBR2	c.1583G>A	p.R528H	Missense	Yes	Kinase domain	Disruption of kinase activity	LoF	CRC-R17
TP53	c.325T>G	p.F109V	Missense	No	DNA-binding domain	Impaired DNA binding	LoF	CRC-R25B
	c.523C>T	p.R175C	Missense	Yes	DNA-binding domain	Impaired DNA binding	LoF, potential GoF	CRC-R20
	c.583A>T	p.I195F	Missense	No	DNA-binding domain	Impaired DNA binding	Potential LoF	CRC-R16
	c.586C>T	p.R196*	Nonsense	No	DNA-binding domain	Truncated protein	LoF	CRC-R12
	c.818G>A	p.R273H	Missense	Yes	DNA-binding domain	Impaired DNA binding	LoF, GoF	CRC-R7
U2AF1	c.101C>T	p.S34F	Missense	Yes	Zinc finger domain	Alteration of RNA binding affinity and splice site recognition, leading to aberrant splicing patterns	GoF	CRC-R14
